# Supplementary material for: MIL-161 Metal–Organic Framework for Efficient Au(III) Recovery from Secondary Resources: Performance, Mechanism, and DFT Calculations
Source: Molecules. 2023 Jul 17;28(14):5459. doi: 10.3390/molecules28145459 (PMC10384270; doi:10.3390/molecules28145459)
Supplement: Supplementary file 1 [file molecules-28-05459-s001.zip]

Archive with 1 entries (1 files):
- molecules-2430321-supplementary.pdf
